# Supplementary material for: Drosophila as a Model of Unconventional Translation in Spinocerebellar Ataxia Type 3
Source: Cells. 2022 Apr 4;11(7):1223. doi: 10.3390/cells11071223 (PMC8997593; doi:10.3390/cells11071223)
Supplement: Supplementary file 1 [file cells-11-01223-s001.zip]

Archive with 1 entries (1 files):
- cells-1657254-supplementary.pdf
